# Supplementary material for: Tin filter compared to low kV protocols - optimizing sinonasal imaging in computed tomography
Source: PLoS One. 2023 Jan 6;18(1):e0279907. doi: 10.1371/journal.pone.0279907 (PMC9821404; doi:10.1371/journal.pone.0279907)
Supplement: S1 Table — (XLSX) [file pone.0279907.s001.xlsx]

## Sheet: Tabelle1
			Likert score grade descriptions1
	Likert score		Sinusitis		Preoperative planning
	1		excellent - above average diagnostic image quality		excellent - preoperative planning possible above average
	2		good - standard diagnostic image quality		good - preoperative planning possible without restrictions
	3		satisfactory - impaired diagnostic image quality		satisfactory - impaired preoperative planning
	4		poor - massive impairment of diagnostic image quality2		poor - massive impairment of preoperative planning2
	5		insufficient - no diagnostic image quality2		insufficient - preoperative planning impossible2
	1Likert score grades modified from Hackenbroch et al., 2Likert score grade 4 and 5 are considered clinically inadequate
