# Supplementary material for: Tin filter compared to low kV protocols - optimizing sinonasal imaging in computed tomography
Source: PLoS One. 2023 Jan 6;18(1):e0279907. doi: 10.1371/journal.pone.0279907 (PMC9821404; doi:10.1371/journal.pone.0279907)
Supplement: S2 Table — Protocols are color coded based on their tube voltage and tin filtration. Red = 70 kV, green 100 kV, yellow = 120 kV and blue = Sn 100 kV. CNR = contrast-to-noise ratio, CNRD = dose-weighted contrast-to-noise ratio, HU = hounsfield units, ROI = region of interes, Std.Dev. = standard deviation, Sn = tin filter. (XLSX) [file pone.0279907.s002.xlsx]

## Sheet: Tabelle1
	Supplementary table 2
	Objective image evaluation
		Cortical value (HU)		Std. Dev. of background noise		CNR		CNRD
	Protocol	Mean	Std. Dev.	Mean	Std. Dev.	Mean	Std. Dev.	Mean	Std. Dev.
	70/50	2480.33	54.1685	40.6667	1.88562	61.6992	2.96243	52.1454	2.50371
	70/75	2460.67	69.3654	40	1.41421	62.2871	2.73409	42.8802	1.88222
	100/25	1812	61.6279	41.6667	0.471405	44.0507	1.45714	30.3258	1.00314
	100/100	1838.33	58.4599	23.3333	0.471405	79.5483	3.06091	26.8463	1.03301
	120/20	1630.67	37.3304	38.3333	0.471405	43.3041	1.51786	26.3054	0.922036
	120/40	1625	31.5911	27	1.41421	61.1998	3.13487	26.0248	1.33308
	120/70	1653.67	44.0933	21.6667	0.942809	78.0304	4.78743	24.9005	1.52773
	Sn 100/25	1406.67	64.2512	58.6667	0.471405	24.4124	1.09811	54.5879	2.45545
	Sn 100/50	1446.67	35.8732	54.3333	0.471405	27.1099	0.867649	41.5847	1.33091
	Sn 100/100	1460.67	30.4667	44.6667	0.471405	33.229	0.825828	36.0419	0.895736
	Sn 100/150	1482.33	9.56847	37.6667	0.942809	39.9977	1.32308	35.0803	1.16041
	Sn 100/200	1461.67	1.24722	34.3333	0.471405	43.2322	0.654492	32.9164	0.498322
