# Supplementary material for: Tin filter compared to low kV protocols - optimizing sinonasal imaging in computed tomography
Source: PLoS One. 2023 Jan 6;18(1):e0279907. doi: 10.1371/journal.pone.0279907 (PMC9821404; doi:10.1371/journal.pone.0279907)
Supplement: S3 Table — Protocols are color coded based on their tube voltage and tin filtration. Red = 70 kV, green 100 kV, yellow = 120 kV and blue = Sn 100 kV. (XLSX) [file pone.0279907.s003.xlsx]

## Sheet: Tabelle1
		Supplementary table 3
			Subjective image evaluation
			Sinusitis: number of raters per Likert score grade					Preoperative planning: number of raters per Likert score grade
		Protokoll	1	2	3	4	5	1	2	3	4	5
		70/50	1	59	2	0	0	0	22	39	1	0
		70/75	8	50	3	0	0	1	13	47	1	0
		100/25	5	45	12	0	0	0	25	36	1	0
		100/100	48	14	0	0	0	28	34	0	0	0
		120/20	1	16	36	9	0	0	10	42	10	0
		120/40	4	56	2	0	0	0	52	10	0	0
		120/70	44	18	0	0	0	11	38	13	0	0
		Sn 100/25	0	3	39	20	0	0	0	21	41	0
		Sn 100/50	0	35	27	0	0	0	0	30	32	0
		Sn 100/100	2	34	26	0	0	0	11	49	2	0
		Sn 100/150	2	33	26	1	0	0	15	44	3	0
		Sn 100/200	3	54	5	0	0	1	29	32	0	0
